# Supplementary material for: Urinary Medium-Chained Acyl-Carnitines Sign High Caloric Intake whereas Short-Chained Acyl-Carnitines Sign High -Protein Diet within a High-Fat, Hypercaloric Diet in a Randomized Crossover Design Dietary Trial
Source: Nutrients. 2021 Apr 3;13(4):1191. doi: 10.3390/nu13041191 (PMC8066704; doi:10.3390/nu13041191)
Supplement: Supplementary file 1 [file nutrients-13-01191-s001.zip]

Archive with 3 entries (2 files):
- SUPPL/
- SUPPL/nutrients-1140815 FIGURE.pdf
- SUPPL/supplemental table S1.docx
